# Supplementary material for: Private Keeping of Dangerous Wild Animals in Great Britain
Source: Animals (Basel). 2024 May 7;14(10):1393. doi: 10.3390/ani14101393 (PMC11117220; doi:10.3390/ani14101393)
Supplement: Supplementary file 1 [file animals-14-01393-s001.zip]

Archive with 1 entries (1 files):
- animals-2963376-supplementary.pdf
